# Supplementary material for: Effects of Message Framing and Information Source on Consumers’ Attitudes toward an Amino Acid-Based Alternative Meat Curing System
Source: Foods. 2023 Apr 5;12(7):1535. doi: 10.3390/foods12071535 (PMC10094039; doi:10.3390/foods12071535)
Supplement: Supplementary file 1 [file foods-12-01535-s001.zip]

Archive with 2 entries (2 files):
- foods-2244574-supplementary narrative video script; analytical video script.pdf
- foods-2244574-supplementary Texas A&M curing meat without added nitrites - AgriLife Today.pdf
